# Supplementary material for: Digital Health Opportunities to Improve Primary Health Care in the Context of COVID-19: Scoping Review
Source: JMIR Hum Factors. 2022 May 31;9(2):e35380. doi: 10.2196/35380 (PMC9159467; doi:10.2196/35380)
Supplement: Multimedia Appendix 2 [file humanfactors_v9i2e35380_app2.xlsx]

## Sheet: Planilha1
Multimedia Appendix 2. Data extraction spreadsheet (original language).
ESTUDO	TÍTULO	ANO	AUTORES	PAÍS	FONTE	OBJETIVO	DESENHO DO ESTUDO	PARTICIPANTES / AMOSTRA	TERMO EMPREGADO - CONCEITO	TIPO DE TIC UTILIZADO	SINCRONICIDADE	MODALIDADE	MODELO	DOMÍNIO PROFISSIONAL	PÚBLICO-ALVO DAS AÇÕES	AÇÕES (COVID; NÃO COVID; AMBOS)	IMPACTOS NA QUALIDADE DO CUIDADO (DIMENSÕES)	IMPACTOS NOS DESFECHOS DE SAÚDE	PONTOS POSITIVOS	LIMITAÇÕES / DESAFIOS	OBSERVAÇÕES INTERESSANTES
1	Use and Content of Primary Care Office-Based vs Telemedicine Care Visits During the COVID-19 Pandemic in the US	2020	G. Caleb Alexander et al	Estados Unidos	JAMA Network Open	Quantificar as mudanças nacionais no volume, tipo e conteúdo da atenção primária prestada durante a pandemia de COVID-19, especialmente com relação a encontros em consultório vs telemedicina.	Transversal em série	População atendida pela APS em uma auditoria (117,9 milhões de consultas)	Telemedicina	Não relatado	não relatado	Clínico: monitoramento/acompanhamento hipertensão, colesterol, prescrição de novos ou antigos medicamentos, novas consulta de hipertensão, diabetes, asma, depressão, insônia)	Combinado	Médicos	Geral	Não relatado	Negativamente - Dimensão técnica: reduções na avaliação de cuidados como pressão arterial, checagem de colesterol, redução no início ou continuação de novos medicamentos em comparação a períodos anteriores e com as avaliações presenciais); Positivamente - Dimensão organizacional: Acessibilidade econômica (Não encontramos diferenças substanciais no uso da telemedicina por tipo de pagador) Acessibi…	Reduzido gerenciamento de algumas condições crônicas pela redução de avaliação dos pacientes.	Telemedicina representou 35,28% dos atendimentos durante o segundo trimestre de 2020; Adoção da Telemedicina e não está correlacionada, em nível regional, com a carga do COVID-19; Telemedicina como um meio de prestar cuidados primários com segurança;	Sua absorção tem variado nos Estados Unidos continentais; Menos propensas a incluir avaliações de pressão sanguínea ou colesterol, para um componente importante da prevenção de cuidados primários e gerenciamento de doenças crônicas.	-
2	Practice-Level Variation in Telemedicine Use in a Pediatric Primary Care Network During the COVID-19 Pandemic: Retrospective Analysis and Survey Study	2020	Schweiberger K; Hoberman A; Iagnemma J; Schoemer P; Squire J; Taormina J; Wolfson D; Ray KN	Estados Unidos	Journal of Medical Internet Research	identificar práticas de cuidados primários de uso de telemedicina alta e baixa e comparar (1) características da prática, (2) diagnósticos de visitas de telemedicina, (3) taxas de visitas presenciais ao escritório, atendimento de urgência e departamento de emergência (ED), (4) variação no nível da criança no uso da telemedicina e (5) atitudes do clínico em relação à telemedicina nessas práticas.	Descritivo; análise retrospectiva	Dados do prontuário eletrônico (EHR) de 45 práticas em uma grande rede de atenção primária pediátrica; pesquisa com 121 médicos desta rede de práticas	Telessaúde: a prestação de cuidados de saúde por meio da tecnologia de telecomunicações; Telemedicina.	Plataformas de videoconferência e telefone	Síncrono e assíncrono	Clínico (consultas para diagnósticos em pediatria)	Combinado	Médicos	Crianças atendidas pela atenção primária a saúde nos condados da Pensilvânia	Não covid	Positiva - Dimensão técnica: não alterou atitudes sobre usabilidade, utilidade para a saúde infantil e para a experiência do clínico, bem como impacto da telemedicina não variaram entre os médicos que tinham baixo ou elevado uso da prática. Negativa - Dimensão Organizacional: Continuidade do cuidado e acessibilidade (as crianças sem uma visita preventiva no ano passado e as crianças que foram ide…	As práticas com alto uso de telemedicina tiveram um pouco mais visitas ao pronto-socorro; As categorias de diagnóstico de visita de telemedicina mais comuns foram saúde mental e diagnósticos relacionados à pele;	Manutenção do uso de cuidados primários ligeiramente mais próximo das taxas usuais; Rápido uso da telemedicina com um ambiente de pagamento favorável e ordens de saúde pública; Contato contínuo com os pacientes durante a pandemia, principalmente para cuidados de saúde mental, permitindo mais encontros com pacientes por semana;	O uso de telemedicina variou significativamente por raça e etnia infantil, idade da criança e recebimento de cuidados preventivos nos 12 meses anteriores; O aumento no uso da telemedicina pode não ser suficiente para garantir um acesso mais equitativo	"Para complementar esta análise baseada principalmente em EHR, os médicos da rede de atenção primária foram convidados a participar de uma pesquisa baseada na web. Os itens da pesquisa examinaram a usabilidade e utilidade da telemedicina por meio de itens modificados do Questionário de Usabilidade de Tecnologia, que é uma pesquisa validada que incorpora perguntas do Modelo de Aceitação de Tecnolo…
3	The Use of Telephone Consultation in Primary Health Care During COVID-19 Pandemic, Oman: Perceptions from Physicians	2020	Hasani SA; Ghafri TA; Al Lawati H; Mohammed J; Al Mukhainai A; Al Ajmi F; Anwar H;	Omã	Journal of primary care & community health	Explorar as percepções dos médicos sobre o uso de CT no que diz respeito ao processo de implementação; desafios e limitações; lições aprendidas e o caminho a seguir.	qualitativo com análise fenomenológica interpretativa	22 Médicos que realizavam consulta por telefone na APS.	Telemedicina: prestação de serviços médicos de saúde, como consultas, revisão de receitas e marcações, etc. à distância. A consulta por telefone (TC) é considerada a forma alternativa mais comum de telemedicina à consulta presencial em ambientes clínicos.	Telefone	Síncrono	Clínico (manejo e acompanhamento de doenças crônicas, atendimento pré-natal, casos gerais e de emergência e acompanhamento de casos suspeitos e confirmados de COVID-19)	Combinado	Médicos	Público geral atendido pela APS	Ambos	Dimensão técnica Negativo: discrepância entre médicos na descrição da diretriz orientadora da TC na APS e sua finalidade. Positivo: segurança dos cuidados oferecidos (Menos de um quinto do TC foi interrompido e convertido para consulta face a face, enquanto o restante, foi bem-sucedido, redução de risco de infecção) Dimensão interpessoal Negativo: Humanização (possível dificuldade de comunicação …	Não apresentou	Redução da aglomeração nas instalações de APS durante a utilização do TC; Reduzir do risco de infecção para os pacientes administrando-os por meio da CT, especialmente o grupo de alto risco; confortáveis para usar TC em pacientes simples e crônicos, pacientes com alto risco para COVID-19 e para recarga de prescrições.	infraestrutura atual para uso de TC não é amigável, o que se deve principalmente a restrições físicas de espaço; treinamento limitado da equipe em CT; interação médico-paciente subótima (consome tempo e há probabilidade de surgirem barreiras de comunicação); suporte técnico insuficiente; dificuldades para garantia de privacidade e confidencialidade da comunicação (dúvidas se é realmente o pacient…	-
4	Telemedicina rural e COVID-19: ampliando o acesso onde a distância já era regra	2020	Castro FAG, Santos ÁO, Reis GVL, Viveiros LB, Torres MH, Oliveira Junior PP	Brasil	Rev Bras Med Fam Comunidade	relatar a experiência de uma equipe de Saúde da Família, vinculada ao Programa de Residência Médica em Medicina de Família e Comunidade da Universidade Federal de Ouro Preto (PRMMFC-UFOP) na introdução de um serviço de telemedicina em um cenário rural do SUS	Estudo quantitativo	Médicos residentes e preceptores que atenderam 329 interações da população durante 3 semanas pós introdução da ferramenta virtual.	A telemedicina ou telessaúde, compreendida como o uso de Tecnologias da Informação e Comunicação (TIC) para oferecer serviços de saúde à distância tem sido amplamente empregada como estratégia para cumprir os atributos da APS, com potencial para enfrentar muitos dos atuais desafios.9Pode ser usada na comunicação entre profissionais de saúde ou entre estes e os pacientes, bem como para educação à …	Telefone e videochamada através do WhatsAppBusiness	Síncrono	Ambos. Clínico (como renovação de receitas, análise de exames, teleconsultas por meio de chamadas de vídeo e áudio, triagem de casos suspeitos para COVID, mensagens escritas ou gravadas em áudio e envio de fotos e vídeos) Não-clínico (mensagens automáticas com orientação sobre sintomas do COVID e condutas frente a suspeitas, orientações para atividades físicas, prevenção de problemas de saúde men…	Combinado (remoto + presencial)	Médicos e Agentes comunitários de saúde	Público geral atendidos pela UBS na zona rural	Ambos	Positivo: Dimensão técnica (checagem de técnica inalatória de medicações broncodilatadoras e de aplicação da insulina.) Dimensão interpessoal (valorização da escuta ativa, da experiência da doença do cuidado centrado na pessoa). Dimensão organizacional (garantia do acesso, continuidade do cuidado, coordenação do cuidado)	Atendimento mais rápido das demandas dos usuários; resolução da maioria das demandas de saúde de forma virtual; acompanhamento mais próximo dos pacientes e cuidado centrado nas suas necessidades.	Boa aceitação da telemedicina e feedbacks positivos; menor carga de trabalho dos Agentes Comunitários de saúde; Baixa aglomeração de pessoas na unidade, restrita aos casos mais necessários; possibilidade de ordenar o fluxo de atendimento após triagem por telefone;	Falta de acesso universal à internet na comunidade; falta de familiaridade com interação virtual, sobretudo entre os mais idosos; tempo gasto com atendimentos presenciais e remotos alargou o tempo de resposta aos usuários virtuais e atrasou tarefas administrativas como o registro em prontuários;	"Na experiência descrita neste relato, a ferramenta foi inicialmente pensada como uma forma de reduzir iniquidades e garantir acesso a uma parcela da população anteriormente negligenciada. No entanto, há quem não consiga acessar a plataforma, seja por falta de celular, internet ou familiaridade com a tecnologia. Dessa maneira, não estariam novamente excluídos alguns indivíduos que mais precisam d…
5	Pandemia do COVID-19 e implementação de telefonoaudiologia para pacientes em domicílio: relato de experiência	2020	Dimer, Nathalia Avila; Canto-Soares, Natália do; Santos-Teixeira, Larissa dos; Goulart, Bárbara Niegia Garcia de;	Brasil	CoDAS	Apresentar um relato de experiência de implementação de telefonoaudiologia em tempo real para pacientes que anteriormente eram atendidos em ambulatório em um serviço de atenção primária em saúde	Relato de experiência	Experiência de Fonoaudiólogos que atenderam 17 pacientes remotamente	A telessaúde ou a teleterapia definidas como a prestação de cuidados em saúde oferecida remotamente por meio de qualquer ferramenta de telecomunicação, como serviços seguros de telefonia, videoconferência, e-mail, mensagens e aplicativos para dispositivos móveis, com ou sem conexão de vídeo.	Telefone com ou sem videochamada	Síncrono	Clínico (acompanhamento do tratamento fonoterápico)	Remoto	Fonoaudiólogos (profissionais e estudantes extensionistas)	Pessoas previamente atendidas pelo programa de acompanhamento em fonoaudiologia e que foram avaliadas positivamente para o uso da telessaúde.	Não covid	Dimensão interpessoal Positiva: Relações interpessoais entre pacientes e profissionais (os pacientes foram atendidos pelas mesmas pessoas, as quais já tinham o contato presencial) Dimensão organizacional Positiva: Continuidade do cuidado (não interromper atendimentos de pacientes que poderiam sofrer agravamento ou apresentar comorbidades associadas à suspensão da fonoterapia)	Não apresentou	O teleatendimento para fonoterapia se mostrou uma ferramenta satisfatória para superar as adversidades impostas pela pandemia do COVID-19, em termos de reorganização de serviço de saúde	No teleatendimento, o tempo da consulta dura entre 20 e 60 minutos, dependendo do tipo de caso atendido (presencial média de 30 minutos); As consultas com crianças precisavam ser mais rápidas e lúdicas, evitando o tempo excessivo de tela; Idosos precisavam de uma adaptação maior quanto ao uso de tecnologias, além de demandarem mais tempo para compreensão das orientações e consequentemente um temp…	-
6	Private Video Consultation Services and the Future of Primary Care	2020	Chris Salisbury, Anna Quigley, Nick Hex, Camille Aznar	Reino Unido	Journal of Medical Internet Research	Descrever as vantagens, preocupações e incertezas dos serviços de vídeoconferência para consultas na APS durante a pandemia da COVID-19 e considerar as implicações desses desenvolvimentos para o futuro da atenção primária.	Estudo de abordagem mista	1452 pacientes e 12 profissionais	Consultas por vídeo	Babylon GP at Hand (BGPaH) - Aplicativo de smartphone para vídeo e audio	Ambos	Ambos - Clínico: consultas, prescrições, envio de atestados, agendamentos pelo paciente, triagem para consulta presencial, monitoramento. Não clínico: comunicação entre profissionais; referência e contra-referência de pacientes.	Combinado	Médico	Geral	Ambos	Positivo e Negativo. Dimensão técnica (Insegurança dos dados pessoais; Resolutividade seletiva); Dimensão organizacional (Acessibilidade geográfica e de tempo; Acesso rápido; Ausência de continuidade dos cuidados; Implicações para a equidade, por ter maior acesso de pessoas brancas, jovens e com renda média e alta; Poucos treinamentos com profissionais; Exclusão digital, pela qualidade variável d…	Menor uso de serviços de emergência	Evitar contaminação; Rapidez; Comodidade; Boa adesão; Chances altas de sustentabilidade no pós-pandemia, com melhorias da qualidade operacional e possibilidade de escolha do tipo de serviço, pelo paciente.	Priorização do atendimento rápido em vez da continuidade do cuidado; Frágil coordenação dos casos e encaminhamentos; Não é eficaz para demandas que precisam de maior atenção e exames físicos e anamnese detalhada; Sobrecarga para profissionais; problemas com internet em parte dos usuários; Reforço de desigualdades de acesso; Alta demanda e poucos profissionais; Necessário planejamento efetivo para…	PODER ESCOLHER A FORMA DO ATENDIMENTO E OS MEIOS AUMENTARÁ O ACESSO E A SUSTENTABILIDADE DA TELESSAÚDE. DIFERENTE DISSO, REFORÇA DESIGUALDADES COMO A EXCLUSÃO DIGITAL.
7	Telehealth as a Bright Spot of the COVID-19 Pandemic: Recommendations From the Virtual Frontlines ("Frontweb")	2020	J Nwando Olayiwola , Candy Magaña , Ashley Harmon , Shalina Nair , Erica Esposito, Christine Harsh, Arick Forrest e Randy Wexler	Estados Unidos	JMIR Public Health Surveill.	Compartilhar as recomendações e orientações clínicas obtidas a partir da transição para a atenção remota e oferecer uma abordagem sistemática para garantir o sucesso deste tipo de atendimento.	Estudo quantitativo	Registros de 3.617 consultas por telessaúde	1) Saúde virtual - qualquer forma de atendimento prestado sem que o paciente e o médico estivessem presentes no mesmo local físico. 2) Telessaúde - as várias modalidades e aplicativos de comunicação digital que capacitam atendimento a ser prestado, independentemente do espaço e do tempo ( eVisits: visitas eletrônicas entre o médico e o paciente, iniciadas pelo paciente por meio de um portal do pa…	Telefone, plataforma de vídeo (Updox, EpicMyChart, Doximity, FaceTime, Skype, Zoom), portal do paciente na web, prontuário eletrônico.	Ambos	Ambos - Clínico: triagem, prevenção, tratamento, monitoramento/acompanhamento, consulta de rotina, encaminhamentos, gestão de medicamentos. Não Cínico: Treinamento de profissionais; gerenciamento do fluxo de trabalho; educação em saúde.	Combinado	Médicos e enfermeiros	Geral, com ênfase em doentes crônicos, idosos, puericultura, adultos com queixas leves e agudas.	Não-COVID	Positivo. Dimensão técnica ( garantia de privacidade e segurança; garantia de qualidade técnica das TIC's). Dimensão interpessoal ( consultas humanizadas e respeitosas). Dimensão organizacional (Acessibilidade, globalidade, coordenação da atenção, ciclos de melhoria da qualidade nos fluxos de trabalho da equipe).	Melhoria clínica, qualidade de vida para pacientes e equipe preparada para as demandas.	Aceitabilidade dos usuários; possibilidade de implementação de ciclos de melhoria da qualidade, que avalia o feedback constantemente dos usuários; Treinamentos da equipe otimizados; Melhor organização do fluxo de trabalho na APS; Identificação precoce de alterações nos pacientes, por protocolos de monitoramento domiciliar; Sustentabilidade do modelo pós-pandemia	Muitos requisitos técnicos requeridos; Necessidade de apoio de TI; Maior demanda de tempo nas consultas, pelo feedback necessário da tecnologia antes e após; Dificuldade em identificar necessidades mais complexas dos pacientes.
8	Telehealth consultations in general practice during a pandemic lockdown: survey and interviews on patient experiences and preferences	2020	Fiona Imlach, Eileen McKinlay, Lesley Middleton, Jonathan Kennedy, Megan Pledger, Lynne Russell, Marianna Churchward, Jacqueline Cumming, Karen McBride-Henry	Nova Zelândia	BMC Family Practice	Explorar como os pacientes acessaram a APS durante o isolamento social e avaliar suas experiências com a telessaúde	Estudo de abordagem mista	1010 pacientes	Telessaúde - prestação remota de serviços de saúde usando tecnologia de informação e comunicação, que inclui videoconferência , telefone, texto, e-mail e portais on-line do paciente.	Telefone, portal do paciente online, plataforma de vídeo, e-mail	Ambos	Clínico: triagem, consultas, prevenção, tratamento, renovação de prescrições,	Combinado	Médicos	Geral, com ênfase em doentes crônicos, queixas agudas persistentes, gestão de medicamentos, atestados, infecções, dores.	Ambos	Positivo e Negativo. Dimensão técnica (segurança para o paciente; falta de exatidão em algumas situações, que exigiriam presença física; efetividade para problemas clínicos simples); Dimensão interpessoal (Relação de confiança com os profissionais; escuta psicológica; desumano, pois falta o toque, o olhar); Organizacional (melhorou acesso; aumentou a quantidade de consultas; acessibilidade, super…	Resolução de problemas simples de saúde, mas dificuldade em situações mais complexas.	Consultas menos apressadas que presencial; ampla satisfação dos pacientes; possibilidade de sustentabilidade pós pandemia; economia de tempo para pacientes; segurança na pandemia; acesso de pessoas que não frequentavam consultas presenciais.	Falta de privacidade em casa; conectividade difícil; efetividade questionável, por não ter o exame físico presencial; áveis, aumentando a demanda pelo telefone, em vez do vídeo; mudança abrupta para a telessaúde.
9	Organisation and characteristics of out-of-hours primary care during a COVID-19 outbreak: A real-time observational study	2020	Stefan Morreel, Hilde Philips,Veronique Verhoeven	Bélgica	PLOS ONE	Descrever a organização e as características das consultas na atenção primária fora do expediente belga durante cinco fins de semana no pico de um surto de COVID-19 e compara-o a um período semelhante em 2019.	Estudo quantitativo	Relatórios de visitas domiciliares, consultas por telefone e presenciais de 9 clínicas de APS (15.655 consultas)	Consultas remotas	Telefone, software como prontuário eletrônico: iCARE-Data	Ambos	Clínico: triagem, encaminhamento, solicitação de teste diagnóstico, monitoramento, tratamento, emissão de atestados.	Combinado	Médicos	Pacientes com suspeita ou confirmados com COVID-19	COVID	Positivo e Negativo. Dimensão técnica (segurança para o paciente; sucesso no diagnóstico precoce da COVID). Dimensão organizacional ( Aumento do acesso para pessoas com suspeita de COVID; coordenação do cuidado, com encaminhamentos via software; prejuízo na continuidade do cuidado da população com outras condições clínicas).	Diagnósticos precoces, com diminuição da transmissibilidade	Manejo eficaz para COVID-19; Aceitação dos usuários; Possibilidade de ampliação para população geral pós-covid; Segurança para os pacientes na consulta física.	Diminuição de procura dos usuários para consulta física (Não-COVID); aumento da morbimortalidade por outras causas; Falta de EPI para profissionais que estão atuando presencialmente; Sub-registro verificado nos relatórios do software.
10	Consumer Reported Care Deferrals Due to the COVID-19 Pandemic, and the Role and Potential of Telemedicine: Cross-Sectional Analysis	2020	Adam Atherly; Eline Van Den Broek-Altenburg; Victoria Hart; Kelsey Gleason; Jan Carney.	Estados Unidos	JMIR PUBLIC HEALTH AND SURVEILLANCE	Compreender que tipo de serviços de saúde estavam sendo adiados durante o bloqueio pandêmico COVID-19, o papel desempenhado pela telemedicina para preencher lacunas de atendimento e mudanças nas atitudes em relação à telemedicina.	Estudo quantitativo	1.694 usuários da APS	Telemedicina - capacidade de prestar cuidados remotamente	Não relatado	Não relatado	Clínico: consultas, triagem, monitoramento.	Combinado	Médicos	Geral	Ambos	Positivo e negativo. Dimensão organizacional (Positivo para continuidade dos cuidados e negativa para a cobertura da oferta de serviços e acessibilidade)	Não menciona	Há um desejo relatado de aumentar o uso de serviços de telemedicina após a pandemia, principalmente na saúde mental.	Oferta restrita de serviços; Acesso seletivo e pouco equitativo, pois a maioria das pessoas que utilizaram era com alta escolaridade, em ambiente urbano; mulheres e pessoas com doenças crônicas.
11	Diabetic retinopathy screening in urban primary care setting with a handheld smartphone-based retinal câmera	2020	Márcia Silva Queiroz, Jacira Xavier de Carvalho, Silvia Ferreira Bortoto, Mozania Reis de Matos, Cristiane das Graças Dias Cavalcante, Elenilda Almeida Silva Andrade, Maria Lúcia Correa‑Giannella, Fernando Korn Malerbi	Brasil	Acta Diabetologica	Avaliar o rastreamento da retinopatia diabética (RD) com uma câmera retiniana portátil com base em smartphone e telemedicina em um ambiente urbano de saúde primária e para avaliar a curva de aprendizado para aquisição de imagens, realizada por profissionais de saúde sem experiência anterior em imagens retinianas.	Estudo quantitativo prospectivo	627 usuários da APS com diabetes mellitus	Telemedicina; Teleoftalmologia	Dispositivo em smartfone (plataforma EyerCloud)	Monitoramento remoto do paciente	Ambos - Clínico: monitoramento. Não clínico: supervisão, treinamento e gerenciamento do cuidado entre profissionais.	Remoto	Médicos e Enfermeiros	Pacientes com diabetes mellitus	Não-COVID	Positivo. Dimensão técnica (exatidão da técnica de monitoramento; segurança; qualidade nos resultados). Dimensão Organizacional (Coordenação do cuidado para a prevenção de complicações; Acessibilidade ao exame gratuitamente - econômico).	Melhoria no rastreamento da retinopatia diabética	Permitiu uma precoce e eficaz decisão clínica; o treinamento de profissionais remotamente foi muito eficaz; Aumentou o acesso ao exame em áreas remotas e carentes; Baixo custo.	Um desafio relatado foi dar seguimento ao tratamento nos casos positivos rastreados.
12	Impact of the COVID-19 pandemic on the core functions of primary care: Will the cure be worse than the disease? A qualitative interview study in Flemish GPs	2020	Veronique Verhoeven, Giannoula Tsakitzidis, Hilde Philips, Paul Van Royen	Bélgica	BMJ Open	Obter insights qualitativos sobre as consequências da COVID-19 nas competências essenciais da Medicina de Família e Comunidade, conforme vivenciadas pelos profissionais.	Estudo qualitativo	132 profissionais	Teleconsultas	Telefone	Síncrono	Clínico: consultas, tratamento, monitoramento, triagem, prescrições medicamentosas e de exames, atestados; Educação em saúde	Combinado	Equipe multidisciplinar	Geral	Ambos	Positivo e Negativo. Dimensão técnica (Segurança; inexatidão para alguns problemas de saúde; insegurança na aferição de SSVV pelos pacientes em casa); Dimensão interpessoal (Melhorou a comunicação entre profissionais da equipe e de outros setores; Piorou a comunicação com pacientes, por problemas com linguagem, perda da comunicação não-verbal; Mais facilidade quando os pacientes já são acompanhad…	Bom manejo para COVID leve domiciliar, evitando hospitalizações. Eficácia para educação em saúde.	Segurança da equipe, por diminuir a lotação das salas de espera; Educação em saúde ampliada; Coordenação do cuidado interprofissional e intersetorial com sucesso; Ajudou a tranquilizar os pacientes em casa; Aumentou a resiliência de profissionais de saúde.	Aumentou a sobrecarga psíquica para profissionais; Aumentou trabalho administrativo para profissionais; Profissionais inseguros e com medo de subdiagnosticar pacientes mais graves; Ineficaz para doentes crônicos, com multimorbidades e problemas mentais; Ausência do exame físico e aferição dos SSVV pelos pacientes aumenta a ansiedade dos profissionais; Consulta é mais focada e menos integralidade …	"O REMÉDIO PODE SER PIOR QUE A DOENÇA"
13	Hamilton Primary Care Virtual Care Survey Analysis	2020	Victoria Bui & Sari Ackerman	Canadá	HAMILTON FAMILY HEALTH TEAM	determinar o atual uso de atendimento virtual e para identificar como as necessidades dos prestadores de cuidados primários em Hamilton e comunidade do entorno podem ser apoiados por meio do trabalho do Digital Health Secretaria da Equipe de Saúde Hamilton (HHT).	Pesquisa on-line quantitativa	126 médicos, 6 enfermeiros/assistentes médicos	Visitas virtuais: abrange qualquer tipo de atendimento ao paciente que não seja prestado pessoalmente, incluindo chamadas telefônicas, videoconferência e várias formas de mensagens digitais (mensagens seguras, e-mail não seguro e mensagens de texto). As interações entre os pacientes e os provedores que usam essas modalidades são frequentemente chamados de visitas virtuais.	Telefone e videoconferência. Registros médicos eletrônicos (EMRs): Telus PS Suite. Plataforma de atendimento virtual: eVisit Ontario Telemedicine Network (OTN).	Ambos	Clínico: consultas, acompanhamento, tratamento.	Remoto	Médicos, enfermeiros e assistentes médicos (?)	Geral	Não apresentou	Dimensão técnica Positiva: Exatidão técnica para alguns tipos de atendimento. Negativa: Capacidade limitada de realizar exames físicos abrangentes Dimensão interpessoal Negativa: perda de interação pessoal Dimensão organizacional Positiva: melhoria do acesso a assistência ao paciente; Continuidade do cuidado	Possibilidade de adequado acompanhamento e gerenciamento de condições crônicas.	Elevada satisfação geral com o atendimento virtual pelos profissionais e percepção elevada do nível de satisfação do paciente. Possibilidades de uso das consultas virtuais para: recargas / titulação de medicamentos, resultados do teste, problemas de saúde mental, gerenciamento de doenças crônicas (especialmente se o paciente puder monitorar indicadores como PA, açúcar no sangue etc. em casa), vis…	Quantidade de tempo necessária para configuração, treinamento da equipe / paciente, realização da visita e a resolução de problemas; Falta de integração com seu fluxo de trabalho atual e / ou EMR; Limitações da tecnologia: qualidade de vídeo e áudio; Exclusão de pacientes que não têm acesso ao equipamento necessário ou nível técnico conhecimento; Remuneração do médico;	A OTN é uma plataforma segura, gratuita para pacientes e provedores e códigos de faturamento já foram estabelecidos para visitas virtuais usando OTN. Definir parâmetros para quando o atendimento virtual é apropriado e quando a visita no consultório é indicada. À medida que continuamos avançando na era digital, o atendimento virtual tem um local para atendimento ao paciente e abre oportunidades qu…
14	Investigating the Acceptance of Video Consultation by Patients in Rural Primary Care: Empirical Comparison of Preusers and Actual Users	2020	Marius Mueller, Michael Knop, Bjoern Niehaves, Charles Christian Adarkwah	Alemanha	JMIR Med Inform	Identificar empiricamente os fatores que impulsionam a avaliação, aceitação e utilização de tecnologias de VC pelo paciente, por meio de pesquisas em pacientes com e sem experiência no uso de tal sistema na atenção primária rural; e contrastar essas 2 populações para expor as diferenças e semelhanças que estão potencialmente enraizadas nas intervenções digitais.	Estudo qualitativo	20 pacientes com e sem uso de VC	vídeo-consulta baseada na web (VC)	Vídeo consulta	Síncrono	Clínico: consultas, acompanhamento	Combinado	Médicos	Geral: pessoas da área rural atendida pela APS	Ambos	Dimensão técnica Negativa: incapacidade de seu médico de examiná-los fisicamente, discutir resultados diagnósticos graves ou lidar adequadamente com situações de alto estresse emocional Dimensão interpessoal Positiva: a adequação de uma consulta digital dependia de sua interação real prévia com seu médico; Confiança em seu médico; participar do processo de tomada de decisão sobre se uma consulta …	Satisfação dos pacientes com usos da VC na APS.	Economia de viagens do uso do VC, tempo e não sendo exposto a fontes potenciais de infecção de outros pacientes; maior flexibilidade para integrar um compromisso em sua rotina diária; configuração imediata de um compromisso virtual em oposição a um compromisso de escritório; um compromisso de vídeo parecia ser mais focado devido ao seu limite de tempo transparente; o escopo de uma consulta especí…	Segurança dos dados; Competência tecnológica e preparação previa; competência para interpretar os próprios sintomas e decidir sobre ir ou não a consulta digital.	"Para estender a operabilidade ou funcionalidade do sistema que experimentaram, como a transferência simultânea de dados médicos pessoais que coletaram por si próprios (por exemplo, pressão arterial ou nível de coagulação), melhores funções de feedback enquanto esperando o médico entrar na consulta digital e um aplicativo para usar em vez de um site." “Uma relação de confiança entre os participan…
15	Rapid design and implementation of an integrated patient self-triage and self-scheduling tool for COVID-19	2020	Timothy J Judson, Anobel Y Odisho, Aaron B Neinstein, Jessica Chao, Aimee Williams, Christopher Miller, Tim Moriarty, Nathaniel Gleason, Gina Intinarelli, Ralph Gonzales.	Estados Unidos	Journal of the American Medical Informatics Association	Implantar uma ferramenta digital de autotriagem e autoprogramação voltada para o paciente em um grande sistema de saúde para lidar com a pandemia COVID-19	Estudo quantitativo	Registros de consultas a 1129 pacientes	Auto-triagem e auto-programação remotas - módulos de autotriagem de pacientes e verificadores de sintomas como primeiro ponto de contato para pacientes com novos sintomas.	Portal do paciente, telefone, vídeoconsulta	Ambos	Clínico: autriagem, autoprogramação, educação em saúde, agendamento de consultas, encaminhamentos, classificação de risco.	Combinado	Médicos e Enfermeiros	Usuários com sintomas sugestivos da COVID-19	COVID	Positivo. Dimensão técnica (Segurança; Resolutividade; Eficácia da triagem e classificação de risco dos pacientes na Atenção primária). Dimensão organizacional (Eficiência e eficácia; redução de custos; redução da demanda por atendimentos presenciais; redução da demanda por teleconsultas; Coordenação do cuidado, com encaminhamentos otimizados; Continuidade do cuidado; Tecnologia simples e de fáci…	Ampliação e qualificação do autocuidado / educação; Gerenciamento rápido dos encaminhamentos necessários e triagem eficaz.	Segurança dos profissionais; Acesso ao portal 24 horas; Rapidez na resposta; Apoio ao autocuidado; Educação em saúde como foco; Eficiência por redução de custos com atendimentos presenciais na APS e nas emergências; Classificação de risco eficaz; Reforço contínuo ao isolamento domiciliar; Agilidade nos encaminhamentos necessários.	Limitação do idioma único do portal, podendo excluir migrantes; Limitado a um grupo específico da população, podendo resultar em exclusão digital; Desafio de ampliar o escopo do portal para a população geral.
16	Lessons from the COVID-19 pandemic: People’s experiences and satisfaction with telehealth during the COVID-19 pandemic in Australia	2020	Jennifer MJ Isautier, Tessa Copp, Julie Ayre, Erin Cvejic, Gideon Meyerowitz-Katz, Carys Batcup, Carissa Bonner, Rachael Dodd, Brooke Nickel, Kristen Pickles, Samuel Cornell, Thomas Dakin, Kirsten J McCaffery.	Austrália	Journal of Medical Internet Research	Determinar como os participantes perceberam as consultas de telessaúde em comparação com as visitas presenciais tradicionais e investigar se as pessoas acreditam que os serviços de telessaúde seriam úteis além da pandemia.	Estudo quantitativo longitudinal	596 usuários de telessaúde	Telessaúde	Telefone e videoconferência	Síncrono	Clínico: consultas, tratamento de condições crônicas e agudas, atestados e prescrições de medicamentos de rotina.	Combinado	Médicos	Geral	Ambos	Negativo. Dimensão técnica (Imprecisão diagnóstica; Incerteza da exatidão; Pouco eficaz para problemas mentais; Ausência de monitoramento domiciliar do exame físico). Dimensão interpessoal (Comunicação prejudicada pela falta de contato visual e linguagem corporal; Não entendimento do que o médico quer dizer; Redução da confiança no profissional); Dimensão organizacional (Acesso limitado e restrit…	Imprecisão diagnóstica e menor resolutividade nas modalidades remotas	Alternativa viável e segura durante a pandemia, para evitar a total falta de atendimentos; Alguma eficácia para doenças crônicas sem descompensação clínica; Possibilidade de sustentabilidade no pós pandemia, com melhorias.	Inexatidão técnica; Descoordenação da oferta de serviços com a necessidade real; Pouco eficaz para pessoas com problemas mentais; Dificuldade de comunicação entre médico e paciente; Limitações com a tecnologia, com acesso restrito e taxa de analfabetismo digital; Falta de capacitação dos profissionais para atendimento remoto.
17	The experience of Australian general practice patients at high risk of poor health outcomes with telehealth during the COVID-19 pandemic: a qualitative study	2021	Sara Javanparast, Leigh Roeger, Yuen Kwok, Richard L Reed	Austrália	BMC Family Practice	Investigar a experiência com telessaúde por pacientes australianos de clínica geral com alto risco de maus resultados de saúde durante a pandemia de COVID-19.	Estudo qualitativo	30 pacientes de 9 clínicas gerais (APS) na área metropolitana de Adelaide, Austrália.	Telessaúde	Telefone	Síncrono	Clínico: Consultas (renovação da prescrição, discussão dos resultados dos testes de glicemia e acompanhamentos simples)	Combinado (remoto + presencial)	Médicos	Doentes crônicos com diabetes, câncer, problemas músculo-esqueléticos e transtorno mental.	Não-COVID	Positivo. Dimensão interpessoal (possibilidade de conversar com alguém; a familiaridade com o médico e confiança nele). Dimensão organizacional (continuidade do cuidado; acessibilidade)	Melhorou o autocuidado dos usuários	Aumentou a frequência das consultas; Economia de tempo na locomoção; Ampliou acesso e equidade; Possibilidade de continuidade no pós-pandemia.	Necessidade de maior vínculo prévio com o médico; Demanda uma maior alfabetização digital; Necessidade de treinamento e aperfeiçoamento com profissionais e usuários; Dificuldade de uso para pessoas com transtornos mentais; A telessaúde isolada não é eficaz, pois o presencial também é importante em certas ocasiões.
18	The Impact of Increased Access to Telemedicine	2021	Dan Zeltzer; Liran Einav; Joseph Rashba; Ran D. Balicer	Israel	NATIONAL BUREAU OF ECONOMIC RESEARCH/NBER WORKING PAPER SERIES	Estudar o impacto da telemedicina na utilização geral e no custo dos cuidados	Não apresenta	Dados de 4293 médicos e cerca de 3,7 milhões de pacientes da Clalit Health Services em Israel	Telemedicina: administração de serviços de saúde remotamente que tem sido apontada por muitos como uma ferramenta potencial para transformar a prestação de cuidados de saúde	Telefone e vídeoconferência	Síncrono	Clínico: Consultas e acompanhamento dos pacientes	Combinado (remoto + presencial)	Médicos	Público Geral: todos pacientes com consulta índice de cuidados primários	Não covid	Positivo. Dimensão técnica (não alterou a tomada de decisão do médico); Dimensão interpessoal (Favorece o acompanhamento com o mesmo médico em 80% dos casos); Dimensão organizacional (Continuidade do cuidado, aumento do acesso)	aumenta na utilização de cuidados e acompanhamento dos pacientes	Menos prescrição e encaminhamentos para referência; aumento da utilização associada a condições agudas menores;	Diagnóstico prolongado devido à falta de exames físicos; Para consultas de atenção primária o custo aumenta ligeiramente;	Analisando as condições específicas, não encontramos evidências de um aumento nos diagnósticos perdidos ou resultados adversos. Dado que não quantificamos vários benefícios potenciais da telemedicina, que incluem maior conveniência e melhor acesso, consideramos nossos achados como sugerindo que uma combinação de controle remoto e em - os cuidados pessoais têm o potencial de melhorar o bem-estar d…
19	The Role of Telehealth in the Covid-19 Pandemic: A Brazilian Experience	2021	Rodolfo Souza da Silva et al	Brasil	Ciência & Saúde Coletiva	Apresentar as ações realizadas por um serviço nacional de telessaúde no Brasil, tanto no suporte aos profissionais de saúde da APS quanto a pacientes, além de dis-cutir o potencial de reorganizar um sistema de saúde	Estudo de prevalência	Profissionais de saúde que demandaram teleconsultorias: médicos e enfermeiros (7.054)	Telessaúde e a telemedicina. Ambas avançam em uma direção muito mais ampla, a de tornar-se um metasserviço5, com uma atuação híbrida, no campo da assistência direta, repositório de dados, transição de cuidado e real ordenadora das pessoas dentro do sistema de saúde6	Telefone	Síncrono e Assíncrono (acesso ao site para solicitar informações)	Não-clínico (teleconsultoria sobre dúvidas dos profissionais)	Remoto	Médicos e Enfermeiros	Profissionais de saúde	Covid	Positivo: Dimensão técnica (teleconsultorias ampliaram o poder de decisão clínica dos profissionais); Dimensão organizacional (Coordenação do cuidado)	-	Ampliação da taxa de manutenção na APS de 95,83% com redução de encaminhamentos desnecessários.	Necessidade de manter permanentemente equipes altamente qualificadas, com expertise em situações de emergência em saúde pública e atuação em telessaúde	Um grande serviço de telessaúde, como o apresentado neste artigo, com múltiplas tarefas, permite a racionalização no gasto dos recursos de saúde, ainda que esses recursos sejam insuficientes. Devem estar articuladas diferentes ações, como teleconsultoria, teleconsulta, telemonitoramento, telediagnóstico e teleducação, o que torna possível reduzir encaminhamentos desnecessários, utilização desnece…
20	Exploring the use and challenges of implementing virtual visits during COVID-19 in primary care and lessons for sustained use	2021	Mohammed HT, Hyseni L, Bui V, Gerritsen B, Fuller K, Sung J, et al	Canadá	PLoS ONE	explorar o uso atual de visitas virtuais na prestação de cuidados entre prestadores de cuidados primários no parte sudoeste de Ontário (conhecida como Ontario Health West Region) durante a primeira onda da pandemia COVID-19 e o nível previsto de utilização pós-pandemia.	transversal descritiva	163 médicos e 37 enfermeiros; profissionais de atenção primária da comunidade atualmente atuando na parte sudoeste de Ontário	Visita Virtual: Usando várias ferramentas de comunicação ou tecnologias de informação, os médicos podem interagir remotamente com seus pacientes dentro de seu círculo de atendimento, possibilitando uma visita virtual [4]. Diferentes modalidades são freqüentemente usadas para conduzir visitas virtuais, suportando comunicação síncrona e assíncrona entre provedores de saúde e pacientes. Essas modali…	Telefone e Videochamadas (várias plataformas utilizadas com acesso aos registros eletrônicos e sem acesso)	Síncrono e Assíncrono	Clínico (não apresentou a descrição completa)	Remoto	Médicos e enfermeiros	Publico geral atendido pelo centro de saúde	não apresentou	Positivo: Dimensão organizacional (ampliação do acesso aos serviços)	não abordou	74,5% dos participantes ficaram satisfeitos / muito satisfeitos com a experiência de uso das visitas virtuais	acesso limitado dos pacientes à tecnologia e dispositivos; grau de conhecimento de tecnologia pelos profissionais; falta de integração da plataforma usada com seu EMR (registros médicos em saúde) atual; aumento na demanda por tempo dos atendimentos; problemas de conectividade, como conexão Wi-Fi / Internet inconsistente; recursos limitados, como suporte administrativo e tecnologia adequados; preo…	"A mudança dramática relatada no uso de atendimento virtual pelos prestadores de atenção primária durante a pandemia mostra a resiliência da atenção primária ao utilizar várias modalidades virtuais e demonstra a capacidade de adotar ferramentas digitais simples rapidamente;" "um paradigma de apoio abrangente baseado explicitamente em recursos locais, técnicos, administrativos, gestão de mudanças …
21	Suitability of Video Consultations During the COVID-19 Pandemic Lockdown: Cross-sectional Survey Among Norwegian General Practitioners	2021	Tor Magne Johnsen, BørgeL ønnebakke Norberg, Eli Kristiansen, Paolo Zanaboni, Bjarne Austad, Frode Helgetun Krogh, Linn Getz	Noruega	Journal of Medical Internet Research	Explorar como os GPs na Noruega perceberam a adequação dos VCs em comparação com as consultas presenciais normais durante o bloqueio do COVID-19. Além de abordar a adequação dos VCs em uma ampla gama de problemas de saúde (razões para contato), também estávamos interessados em saber se a continuidade do atendimento (ou seja, conhecimento prévio do paciente / problema) teve um impacto nas percepçõ…	pesquisa transversal online prospectiva	1237 médicos clínicos gerais (GP)	Consultas de vídeo (VC)	Consultas de vídeo; consultas eletrônicas baseadas em texto; consultas por telefone	Sícrono e assíncrono	Clínicos (problemas mentais e estresse da vida, vários fins administrativos (renovação de receitas, acompanhamento, orientação, ampliação de atestado etc); distúrbios musculoesqueléticos e contatos relacionados ao COVID-19 ocorreram com mais frequência.)	Combinado (remoto + presencial)	Médicos clínicos gerais	População geral atendida pelos clínicos gerais noruegueses.	Ambos	Positivo: Dimensão técnica (qualidade técnica avaliada como positiva por 90% das consultas por vídeo) Dimensão organizacional (Continuidade do cuidado (seguimento de problema anterior); ampliação do acesso)	“aconselhamento e orientação abrangentes”, seguida pelo planejamento de um novo VC ou consulta eletrônica baseada em texto	associação forte e consistente entre a continuidade relacional e episódica do cuidado e as percepções dos médicos clínicos gerais sobre a adequação das consultas de vídeo.	Não adequação das consultas por vídeo quando o médico não conhece o paciente ou este apresenta uma necessidade de saúde nova; Necessidade de exame físico em algumas situações; Contatos relacionados a problemas de pele, questões pediátricas e problemas de saúde agudos e potencialmente graves (como dor abdominal, dor no peito e dificuldades respiratórias) foram considerados os menos adequados para …	"Nosso estudo indica que os VCs têm um papel definido na prática geral futura. Uma questão crucial é como aplicar VCs para propósitos apropriados de uma maneira organizacionalmente sustentável. Do lado positivo, os VCs podem facilitar o acesso e fornecer soluções rápidas em situações bem selecionadas. Eles também podem melhorar o acesso aos cuidados para pacientes desfavorecidos ou vulneráveis qu…
22	Remote Musculoskeletal Consultations: A Survey of General Practitioner Registrars' Level of Confidence, Acceptability, and Management	2021	Sahni etal	Inglaterra	Cureus	avaliar os níveis de confiança e satisfação entre os registradores GP (médicos clínicos gerais qualificados) em relação às consultas remotas do MSK. A pesquisa também teve como objetivo examinar se a consultoria remota impacta o gerenciamento progressivo de pacientes com MSK, especificamente no que diz respeito à solicitação de investigações e encaminhamento posterior para cuidados secundários.	pesquisa transversal online	312 médicos (registradores GP) em West Midlands	Consultas remotas. "As consultas remotas na atenção primária eram consideradas uma oportunidade de oferecer uma alternativa de economia de tempo quando um exame físico formal não era necessário [ 16 ]. A ideia de consultas remotas geralmente tem sido bem recebida por médicos e pacientes na atenção primária"	não relatado	não relatado	Clínico (problemas musculoesqueléticos na atenção primária)	não relatado	Médicos clínicos gerais	População com distúrbios musculoesqueléticos	Não covid	Negativo:dimensão técnica (Insatisfação com a qualidade atual das consultas remotas para queixas musculoesqueléticas)	Negativo: necessidade de investigações adicionais após uma consulta remota do MSK (por exemplo, exames de sangue ou imagem); mais encaminhamentos para ver um especialista após uma consulta remota.	não abordou	Ausência de qualificação prévia para consultas remotas; baixa aceitabilidade médicos; percepção dos medicos de que seus pacientes não estavam satisfeitos com a qualidade atual das consultas remotas;	-
23	Lights and Shadows of the Perception of the Use of Telemedicine by Romanian Family Doctors During the COVID-19 Pandemic	2021	Florea M; Lazea C; Gaga R; Sur G; Lotrean L; Puia A; Stanescu AMA; Lupsor-Platon M; Florea H; Sur ML;	Romênia	International journal of general medicine	Explorar como os clínicos gerais (GPs) perceberam o uso da telemedicina	estudo transversal	108 médicos de família (taxa de resposta de 51% deste total)	Telemedicina: prestação de serviços de saúde remotos usando tecnologias de informação e comunicação (TIC). Telessaúde é um termo que surgiu a partir do uso generalizado da telemedicina, como educação médica e gestão de sistemas de saúde. Novos termos como saúde eletrônica, saúde móvel e saúde conectada surgiram recentemente. O e-health foi projetado para se referir a uma ampla gama de aplicativos…	Consultas por telefone, videoconferências no WhatsApp, receita recebida eletronicamente	Síncrono	Clínico (consultas para doenças agudas e crônicas, acompanhamento de gestantes,	Combinado	Médicos	Público geral atendido	Ambos	Dimensão técnica Positiva: Qualidade (para patologias agudas, a percepção predominante era de que o resolveram como antes; metade dos médicos de família percebeu que para seus pacientes a qualidade das consultas virtuais e presenciais parecia ser a mesma) Negativa: segurança (incerteza sobre a exatidão do diagnóstico estabelecido por tele visita) Dimensão interpessoal Positiva: Relações psicológi…	Não apresentou	Gestantes cadastradas preferem teleconsultas e videoconsultas; Os médicos avaliam que os cuidados primários por telemedicina devem continuar além da pandemia e que deveria ser reembolsado continuamente como serviço complementar;	As teleconsultas são demoradas em comparação com as visitas face a face (normativa do país orientava no máximo 8 consultas/hora);	Informação conflitante: Quase metade relatou que seus pacientes estavam satisfeitos com essa forma de interação e com o uso das tecnologias de comunicação, que simplificavam a solução de suas necessidades de saúde (consultas por telefone, videoconferências no WhatsApp, receita recebida eletronicamente); e A outra metade dos GPs disse, pelo contrário, que os pacientes encontraram dificuldades para…
24	Eficacia del tratamiento fisioterápico en atención primaria, mediante consulta no presencial, a un paciente dado de alta de neumonía por Coronavirus	2021	J.R. Saiz Llamosas, R. Pérez García	Espanha	Fisioterapia	Verificar se o acompanhamento e tratamento em fisioterapia, por meio de consulta não presencial, realizado em paciente com alta de pneumonia por COVID-19, é eficaz na melhora das variáveis ​​fisiológicas, capacidade pulmonar, função física e qualidade de vida relacionada à saúde.	Relato de caso	1 paciente do sexo masculino, acompanhado na APS após alta hospitalar.	Consulta não-presencial	Telefone	Síncrono	Clínico: Consultas diárias (autoavaliação de variáveis fisiológicas: frequência cardíaca, respiratória, saturação de oxigênio e temperatura; educação em saúde: recomendações para pacientes com relação a exercícios de reeducação do padrão ventilatório e exercício terapêutico para melhoria da função física)	Remoto	Fisioterapeutas	Paciente com pneumonia pós-COVID , após alta hospitalar	COVID	Positivo. Dimensão técnica (assuduidade das atividades realizadas); Dimensão organizacional (continuidade dos cuidados na comunidade, após hospitalização)	Melhoria das variáveis fisiológicas, o desempenho físico e a qualidade de vida referida.	Satisfação do paciente em poder ser atendido em casa, via telefone.	A não possibilidade de visualizar o paciente executando as atividades, por não ter dispositivo com câmera.
25	Interprofessional primary care during COVID-19: a survey of the provider perspective	2021	Catherine Donnelly, Rachelle Ashcroft, Nicole Bobbette, Christine Mills, Amanda Mofina, Todd Tran, Kyle Vader, Ashley Williams, Sandeep Gillan, Jordan Miller	Canadá	BMC Family Practice	Descrever o estado da prática interprofissional nas equipes de APS durante a pandemia de COVID-19.	Estudo de abordagem mista	473 profissionais de saúde atuantes na APS	Virtual care - atendimento virtual	Plataformas de vídeo, telefone, mensagens ao celular, e-mail, redes sociais	Ambos	Ambos - Clínico: triagem, prevenção, tratamento, monitoramento/acompanhamento, consulta de rotina, encaminhamentos. Não Cínico: Educação em saúde em grupo.	Combinado	Interprofissional: (enfermeiros, nutricionistas, TO, fisioterapeutas, farmacêuticos, psicólogos, assistentes sociais)	Geral	Ambos	Positivo e Negativo. Dimensão técnica (segurança para o paciente; falta de exatidão em algumas situações, que exigiriam presença física); Dimensão interpessoal (ameniza os efeitos psicológicos do isolamento social em pacientes); Organizacional (melhorou acesso; prejudicou a coordenação do cuidado, pela indefinição do papel da equipe profissional; prejudicou a integralidade dos cuidados)	Resolução de problemas agudos e manutenção da estabilidade de pacientes com condições crônicas	Melhor comunicação da equipe de forma virtual; Mais serviços disponíveis à população.	Falta de treinamento para profissionais; Falta de planejamento da APS para os atendimentos em telessaúde; Sofrimento mental dos profissionais, pela carga de trabalho maior, por lidar com mais pacientes com transtornos mentais decorrentes da pandemia; Diminuição da procura de pacientes para alguns profissionais; Impossibilidade de resolver algumas demandas de forma remota; Muitos pacientes com dif…
26	Experiences and Beliefs of Low-Income Patients With Hypertension in Louisiana and Mississippi During the COVID-19 Pandemic	2021	Katherine T. Mills; Erin Peacock; Jing Chen, ; Amanda Zimmerman; Hua He; Alecia Cyprian, ; Gerrelda Davis; Sonja R. Fuqua; Darie S. Gilliam; Angelique Greer; Lea Gray-Winfrey, ; Shondra Williams; Gary M. Wiltz; Keith L. Winfrey; Paul K. Whelton; Marie Krousel-Wood; Jiang He.	Estados Unidos	Journal of the American Hearth Association	Compreender as experiências, percepções e crenças, incluindo o acesso aos cuidados de saúde para o gerenciamento de doenças crônicas durante a pandemia de COVID-19	Estudo quantitativo	587 pacientes com hipertensão arterial	Telessaúde	Telefone e vídeoconferência	Síncrono	Clínico: consultas, avaliação medicamenentosa, orientações preventivas da saúde	Combinado	Médicos	Pacientes com hipertensão arterial e comorbidades	Ambos	Positivo. Dimensão técnica (consultas de telessaúde mais eficazes que as presenciais; qualidade no atendimento); Dimensão organizacional (acessibilidade geográfica; continuidade dos cuidados e coordenação do cuidado, com menos casos de complicações de saúde entre os pacientes)	Menos hospitalizações e complicações entre os doentes crônicos	Grande adesão às consultas; Satisfação; Resolutividade; Telessaúde com melhores resultados que presencial; Menos gastos com passagens para deslocamento geográfico.	Desafios tecnológicos com acesso desigual; Resultados menos expressivos em consultas por telefone, que vídeo; Acesso reduzido a medicamentos pelas consultas remotas.
27	Primary healthcare clinicians' positive perceptions of the implementation of telehealth during the COVID-19 pandemic using normalisation process theory	2021	Ervin K; Weller-Newton J; Phillips J.	Austrália	Australian Journal of Primary Health	Medir a implementação da telessaúde para consultas na APS durante a pandemia de COVID-19	Estudo quantitativo	24 profissionais médicos	Telessaúde - videoconferência para consultas de saúde.	Não relatado	Não relatado	Ambos - Clínico: consultas. Não clínico: Aprendizagem e treinamento de profissionais	Remoto	Médicos	Geral	Ambos	Positivo e Negativo. Dimensão técnica (segurança para pacientes e profissionais na pandemia). Dimensão organizacional ( Acessibilidade; economia de tempo e dinheiro; Globalidade; Falta de planejamento no uso e suporte inadequado)	Entrega de cuidados oportunamente	Excelente opção para áreas remotas, com difícil acesso geográfico; Segurança para pacientes e profissionais; Momento bom para aprender com os erros, para acertar depois.	Falta de treinamento para os profissionais; Início repentino na pandemia; Falta de planejamento no uso; Falta de apoio de TI; Equipamentos sem qualidade.
28	Implementation of remote consulting in UK primary care following the COVID-19 pandemic: a mixed-methods longitudinal study	2021	Mairead Murphy, Lauren J Scott, Chris Salisbury, Andrew Turner, Anne Scott, RachelDenholm, Rhys Lewis, Geeta Iyer, John Macleod and Jeremy Horwood	Reino Unido	British Journal of General Practice	Investigar a rápida implementação da consulta remota e explorar o impacto durante os primeiros meses da pandemia COVID-19.	Estudo de métodos mistos longitudinal	350.966 registros de pacientes atendidos e 87 profissionais entrevistados	Consulta remota	Telefone, vídeoconferência e uma plataforma eletrônica de prontuário do paciente	Ambos	Ambos - Clínico: consultas, monitoramento, tratamento, prevenção. Não clínico: treinamento de cuidadores de idosos institucionalizados.	Combinado	Médicos e Enfermeiros	Geral	Ambos	Positivo e Negativo. Dimensão técnica (Segurança para pacientes e profissionais. Pode ser eficaz para resolver problemas evidentes e ineficaz na exatidão técnica do diagnóstico). Dimensão interpessoal (negativo, pois as relações através de TIC não permitem o médico sentirem o paciente, apenas veem ou escutam. Estresse para os profissionais). Dimensão organizacional (acesso desigual, reforçando in…	Muito eficaz para condições crônicas, treinamento de cuidadores, monitoramento respiratório de crianças.	Mostrou que muitos pacientes podem ser acompanhados permanentemente via remota; Permite segurança para todos; Permite economia de tempo, pois os pacientes demoram menos nas consultas remotas; Tem muita chance de continuar, mas precisa de muitas melhorias; Certamente mudará a forma como a assistência será prestada na APS na era pós-COVID-19.	Falta de apoio da TI; gestão em saúde sem planejamento claro sobre o uso da telessaúde; infra-estrutura precária, com aparelhos e conectividade dos proprios profissionais, no início; Início abrupto; Tem muito o que melhorar; Perde o sentido das relações interpessoais; Reforça desigualdades de acesso a tecnologia, com mais problemas de saúde em populações carentes no futuro; Desmotivação dos profi…
29	Using Virtual Visits to Care for Primary Care Patients With COVID-19 Symptoms	2021	Derjung M Tarn, Courtney Hintz, Eluar Mendez-Hernandez, Sabrina P Sawlani, Michelle A Bholat	Estados Unidos	Journal of the American Board of Family Medicine	Examinar o uso de recursos de consultório por pacientes da atenção primária que foram avaliados inicialmente por meio de telessaúde, telefone ou encontros pessoais	Estudo quantitativo	202 registros de prontuários de pacientes	Visitas virtuais	Telefone, vídeo, App portal do paciente e mensagens SMS	Ambos	Ambos - Clínico: consultas, triagem, monitoramento de sintomas, tratamento. Não clínico: Comunicação entre a equipe de profissionais	Combinado	Médicos	Pacientes com suspeita ou confirmados com COVID-19	COVID	Positivo e Negativo. Dimensão técnica (Resolutividade dos casos acompanhados; Segurança para profissionais;). Dimensão interpessoal (Insegurança dos profissionais e medo de não estarem sendo precisos sem um contato pessoal). Dimensão organizacional (Desigualdade no acesso e acessibilidade, pois muitos pacientes não dispunham de aparelho; Oferta menor de terstes que o necessário).	Menor necessidade de encaminhamentos para atenção secundária (resolutividade)	Adesão maior dos pacientes para a s consultas remotas; Bom manejo dos casos de COVID; Poucas hospitalizações	Dificuldade de acesso à internet e aparelho eletrônico por alguns pacientes; Menos uso de video e mais de telefone, por conta do acesso a internet; Insegurança dos profissionais.
30	A cross-sectional online survey on patients' satisfaction using store-and-forward voice and text messaging teleconsultation service during the COVID‑19 pandemic	2021	Nazanin Jannati, Nouzar Nakhaee, Vahid Yazdi-Feyzabadi, Dian Tjondronegoro	Irã	International Journal of Medical Informatics	Avaliar a satisfação dos pacientes com o uso do serviço de teleconsulta de mensagens de voz e texto para armazenar e encaminhar para fornecer cuidados básicos de saúde a pacientes durante a pandemia de COVID-19	Estudo quantitativo	400 pacientes	Teleconsulta - se refere às interações entre um clínico e um paciente para fornecer aconselhamento diagnóstico ou terapêutico por meio eletrônico. A teleconsulta pode fornecer teleatendimento, fornecer assistência remota e auxiliar na supervisão administrativa do paciente, triagem, acompanhamento, reuniões e discussões profissionais entre médicos em diferentes locais	Plataforma de mensagensTelegram	Assíncrono	Clínico: consultas, orientações acerca de medicamentos e medidas preventivas	Remoto	Médicos	Geral	Ambos	Positivo e negativo. Dimensão técnica (qualidade apropriada, método confiável de consulta). Dimensão interpessoal (confiança nos médicos, atendimentos respeitosos e atenciosos; sentir falta de um contato cara a cara). Dimensão organizacional (ausência de uma plataforma mais consistente que o Telegram; Limitações do Telegram; Acesso dificultado à internet por parte da população; continuidade do cu…	Útil para evitar consultas clínicas ou hospitalizações desnecessárias, assim como para o melhor gerenciamento com a saúde	Seguro; econômico; rapidez na resposta; resolutividade.	Disparidades no acesso à internet; TIC muito incipiente, com ausência de outras estratégias de teleconsulta; Contato pessoal faz falta no resultado da consulta.
31	Patient satisfaction with virtual clinic during Coronavirus disease (COVID-19) pandemic in primary healthcare, Riyadh, Saudi Arabia	2021	Khalid G. Alharbi, Mohammed N. Aldosari, Abdularhman M. Alhassan, Khalid A. Alshallal, Abdullah M. Altamimi, Bader A. Altulaihi	Arábia Saudita	Journal of Family and Community Medicine	Avaliar o nível de satisfação dos pacientes com as clínicas virtuais durante a pandemia de COVID-19	Estudo quantitativo	439 pacientes	Telemedicina - uso de tecnologias de comunicações eletrônicas para fornecer cuidados de saúde em longas distâncias e que varia amplamente, dependendo da tecnologia implantada.	Não relatado	Não relatado	Clínico: consultas, prevenção, tratamento, gerenciamento de medicamentos, triagem, monitoramento.	Remoto	Não relatado	Geral	Ambos	Positivo e Negativo. Dimensão técnica (Segurança de contágio; Exatidão na confirmação de autodiagnósticos; Diagnósticos errados; Medo com a privacidade dos dados pessoais) Dimensão interpessoal (Confiança em profissionais antigos e desconforto com profissionais recem contratados) Dimensão organizacional (Melhor acessibilidade geográfica e econômica; integraldade e continuidade dos cuidados na APS…	Confirmação da maioria dos autodiagnósticos dos pacientes	Boa adesão dos pacientes; Rapidez na marcação; Pacientes foram bem informados sobre o funcionamento; Facilidade para obter receitas e orientações simples; A pandemia alertou para esta possibilidade antiga, mas que era pouco utilizada.	Preocupação com a privacidade dos dados; Aumento de erros de diagnósticos; Falta de confiança em novos profissionais.
32	COVID-19 and Telehealth Operations in Texas Primary Care Clinics: Disparities in Medically Underserved Area Clinics	2021	Omolola Adepoju, Winston Liaw, Minji Chae, Chinedum Ojinnaka, Erin Britton,Sarah Reves, Rebecca Etz	Estados Unidos	Journal of Health Care for the Poor and Underserved	Avaliar a relação entre a adoção de telessaúde e o acesso aos cuidados primários, comparando os padrões de telessaúde em clínicas de comunidades favorecidas e desfavorecidas.	Estudo quantitativo	1.344 profissionais de saúde	Telessaúde - trocas virtuais não presenciais de informações médicas entre o paciente e o provedor	Telefone, vídeo, portal de mensagens	Ambos	Clínico: consultas, prevenção, tratamento, triagem.	Combinado	Médicos	Geral	Ambos	Negativo. Dimensão técnica (Menor qualidade da assistência; Menos privacidade de informações; Não há competência técnica para usar as tecnologias); Dimensão interpessoal (Contato pessoal é mais importante); Dimensão organizacional (Dificuldade no acesso à internet, principalmente em áreas carentes; Pouco apoio às equipes de saúde, no tocante às TICs; Descontinuidade de cuidados da população caren…	Não menciona resultados nos desfechos	Esforço por parte dos pacientes para aderir à telessaúde	Preocupação com a privacidade dos dados; Dificuldade em aprender a usar as tecnologias; Pouca qualidade da assistência remota; Desigualdade no acesso a internet; Total impossibilidade de atingir as pessoas moradoras de rua.	A sustentabilidade da telessaúde depende de fatores estruturais, para garantir o acesso a todos, mas é importante, pois estamos em um mundo dependente da tecnologia.
33	COVID Challenges and Adaptations Among Home-Based Primary Care Practices: Lessons for an Ongoing Pandemic From a National Survey	2021	Christine S. Ritchie, Naomi Gallopyn, Orla C. Sheehan, Shanaz Ahmed Sharieff, Emily Franzosa, Ksenia Gorbenko, Katherine A. Ornstein, Alex D. Federman, Abraham A. Brody,Bruce Leff	Estados Unidos	Journal of the American Medical Directors Association	Descrever os desafios e adaptações por práticas de cuidados primários domiciliares feitas durante o primeiro surto da pandemia COVID-19.	Estudo de métodos mistos	79 profissionais de saúde	Telemedicina	Telefone, videoconferência, portal e-consulta	Ambos e monitoramento remoto	Ambos - Clínico: consultas, monitoramento, orientações preventivas aos pacientes e cuidadores, tratamento. Não clínico: Treinamento da equipe.	Combinado	Médicos, Enfermeiros, Psicólogos, Assistentes sociais.	Pacientes que necessitavam de cuidados domiciliares (idosos, demência, deficiências, cuidados paliativos)	Ambos	Positivo e negativo. Dimensão técnica (Segurança contra contaminação; dificuldade técnica com as tecnologias entre profissionais e pacientes) Dimensão interpessoal (Profissionais sobrecarregados e esgotados com aumento de trabalho, novas formas de atendimentos; medo de não estarem sendo resolutivos; insegurança no trabalho; necessidade de desenvolverem resiliência. Pacientes: sentiam-se melhores …	Resolutivo para problemas simples em pacientes com capacidade funcional preservada.	Economia de tempo; Evitar filas; Comodidade para pacientes e famílias; Evitar deslocamentos; Permitiu Engajamento comunitário, para identificar famílias com insegurança alimentar, entregar alimentos.	Sobrecarga profissional; Falta de treinamentos; Déficit de profissionais e alta rotatividade; Falta de EPI; Ausência de profissionais para irem aos domicilios quando necessário; Difícil comunicação pela telessaúde; Poucos testes para COVID disponibiliados;
34	Managing high frequency users of an electronic consultation system in primary care: a quality improvement Project	2021	Katherine Leung, Saffan Qureshi	Inglaterra	BMJ Open Quality	Avaliar o número de usuários de alta frequência de uma plataforma de consulta online mensalmente durante um período de 5 meses e diminuir a frequência de uso mensal subsequente de todos os usuários.	Estudo de intervenção	12 usuários da APS	Consultas eletrônicas	DRiQ: aplicativo que permite video e mensagens de texto; Telefone.	Ambos e monitoramento remoto	Ambos - Clínico: consultas, triagem, monitoramento, atestados, recitas de medicamentos, exames. Não clínico: Educação em saúde e treinamento de profissionais.	Combinado	Médicos, enfermeiros e farmacêuticos	Geral, principalmente doentes crônicos e pessoas que vivem sozinhas.	Ambos	Positivo. Dimensão técnica ( exatidão; segurança; rapidez; eficácia; cuidado de qualidade); Dimensão interpessoal (Apoio emocional para pacientes em isolamento); Dimensão organizacional (Eficiência econômica; Acessibilidade ampla; Menos tempo de espera; Coordenação eficaz do cuidado combinando ligações, uso da plataforma e visitas pessoais)	Resolutividade para a maioria das necessidades de saúde identificadas; Evitou muitas hospitalizações.	Satisfação dos usuários; Cuidado de qualidade; Rapidez; Facilidade de uso; Apoio emocional; Evitou muitas consultas presenciais; Evitou urgências.	Continuidade do cuidado multidisciplinar foi ineficaz; Insegurança dos usuários com a precisão das prescrições; Necessidade de ciclos de melhoria da qualidade para os serviços de telessaúde; Demanda maior da gestão da APS na melhoria.
35	Reduced No-Show Rates and Sustained Patient Satisfaction of Telehealth During the COVID-19 Pandemic	2021	Brenden Drerup, Jennifer Espenschied, Joseph Wiedemer, Lisa Hamilton	Estados Unidos	Telemedicine Journal and e-Health	Identificar as perspectivas e os comportamentos dos pacientes em relação às consultas virtuais de atenção primária durante a pandemia de COVID-19 e estabelecer a taxa de consultas perdidas para ajudar a orientar a implementação futura de serviços de telessaúde.	Estudo quantitativo	65 usuários	Telessaúde e telemedicina	Telefone e vídeoconferência	Síncrono	Clínico: consultas	Combinado	Médicos	Geral	Ambos	Positivo. Dimensão técnica (são mais seguras); Dimensão Interpessoal (Médicos escutam pacientemente; Comunicação clara e eficaz); Dimensão Organizacional (Eficiência nos resursos, com menor taxa de não comparecimento; Acessibilidade de tempo e comodidade; Continuidade e integralidade dos cuidados)	Menor taxa de não comparecimento às consultas virtuais que presencial.	Satisfação dos usuários; Qualidade na escuta do médico e nas condutas; Conveniência de horários para os pacientes; Eficiência; Segurança; Sustentabilidade para o pós-pandemia	Menor acesso dos idosos às consultas de vídeo (analfabetismo digital); Conexão à internet dos provedores frágil e com baixa qualidade
36	Barriers to telehealth access among homebound older adults	2021	Alexander V Kalicki, Kate A Moody, Emily Franzosa, Peter M Gliatto, Katherine A Ornstein	Estados Unidos	Journal of the American Geriatrics Society	Identificar as principais barreiras ao uso de telessaúde por vídeo entre idosos que vivem em casa atendidos em um programa de atenção primária domiciliar.	Estudo quantitativo	Registros de 873 pacientes acompanhados	Telessaúde	Vídeo: My Chart, Whatsapp, Facetime, Skype, Zoom, entre outras.	Síncrono	Ambos - Clínico: consultas, monitoramento, triagem de pacientes, prevenção, renovação de prescrições. Não clínico: Educação de cuidadores.	Combinado	Médicos	Pacientes que necessitavam de cuidados domiciliares (idosos, demência, deficiências, comorbidade incapacitante)	Não-COVID	Positivo e Negativo. Técnica (exatidão em algumas condutas; alguns diagnósticos equivocados). Interpessoal (Importante, pois muitas vezes o único contato do paciente era com os profissionais, pois não havia cuidador; Difícil interação através da tecnologia). Organizacional (Acessibilidade para muitos; Continuidade dos cuidados; Acesso restrito a uma parcela da população, deixando de fora áreas ru…	Possibilitou a continuidade dos cuidados em pacientes restritos em casa	Continuidade dos cuidados domiciliares; Criaram um protocolo orientador da consulta virtual, que melhorou a sua eficácia; Consultas por vídeo são melhores que por telefone ou de forma assíncrona.	Necessidade de combinar com visitas domiciliares presenciais; Risco de diagnósticos errados; Dificuldade de interação paciente-profissional; Desafio da conectividade à internet; Dispositivos que suportem a tecnologia; Limitações dos pacientes com incapacidades e analfabetismo digital; Agravamento das iniquidades de acesso (áreas rurais).
37	Remote primary care consultations for people living with dementia during the COVID-19 pandemic: experiences of people living with dementia and their carers	2021	Remco Tuijt, Greta Rait, Rachael Frost, Jane Wilcock, Jill Manthorpe, Kate Walters	Inglaterra	British Journal of General Practice	Compreender as experiências de cuidados de saúde remotos de pacientes que vivem com demência e seus cuidadores familiares durante a pandemia de COVID-19	Estudo qualitativo	30 pacientes com demência e 31 cuidadores	Consultas remotas	Telefone	Síncrono	Clínico: Consultas, Orientações a pacientes e cuidadores, prescrições, avaliação de exames.	Remoto	Médicos	Pacientes com demência e cuidadores	Ambos	Negativo. Dimensão técnica ( Pouca exatidão técnica; pouca resolutividade); Dimensão Interpessoal (Desestimulo para procurar o serviço, por não ter contato pessoal; Comunicação prejudicada pela memória e pressa ao telefone); Dimensão organizacional (Pouca acessibilidade para os pacientes com demência e cuidadores; Procura espontânea pelo serviço reduzida; Busca ativa reduzida; Desorganização do p…	Resolutividade seletiva, para problemas antigos e frequentes. Mas não para os novos problemas.	Menor tempo de espera; Acesso mais rápido à consulta; Menos sobrecarga dos serviços.	Pouca procura dos pacientes; Resolveram sozinhos seus problemas de saúde; Desestímulo só com as consultas pelo telefone; Os profissionais não faziam busca ativa dos pacientes que não faziam agendamento; A falta de memória atrapalhava de lembrar de fatos novos e relatar nos telefonemas; Consultas mais rápidas via telefone atrapalhava.
38	Evolution of a Cohort of COVID-19 Infection Suspects Followed-Up from Primary Health Care	2021	Valle Coronado-Vázquez, Maria del Valle Ramírez-Durán, Juan Gómez-Salgado, María Silvia Dorado-Rabaneda, Elena Benito-Alonso, Marina Holgado-Juan, Cristina Bronchalo-González	Espanha	Journal of Personalized Medicine	Analisar a evolução de uma coorte de pacientes com suspeita de doença de SARS-CoV-2 acompanhados por profissionais de atenção primária e determinar os fatores que estavam associados à internação hospitalar	Estudo quantitativo longitudinal	166 pacientes sintomáticos para COVID-19	Telephone follow-up	Telefone	Síncrono	Clínico: Monitoramento, triagem, acompanhamento da progressão da doença, manejo de transferências e hospitalizações; solicitações de exames; tratamento de comorbidades.	Remoto	Médicos	Pacientes com sintomas da COVID-19	COVID	Positivo. Dimensão técnica (Segurança; qualidade dos atendimentos). Dimensão organizacional (Acessibilidade; Integralidade dos cuidados; Coordenação do cuidado; Individualização de plano de cuidados; Efetividade e Resolutividade)	Detecção precoce das complicações, o conhecimento e o tratamento das comorbidades que aumentam o risco de hospitalização.	Satisfação dos pacientes; Resolutiva; Monitoramento e isolamento precoce; Menor risco de transmissibilidade; Menor taxa de hospitalizações; Coordenação do cuidado otimizada; Atenção diferenciada com as comorbidades que poderiam ser um agravante dos casos.	Grande demanda no pico da pandemia; Pouca disponibilidade de testes diagnósticos; Ausência do exame físico e confiar na acurácia das aferições dos pacientes.
39	Rapid Transition to Telehealth and the Digital Divide: Implications for Primary Care Access and Equity in a Post-COVID Era	2021	JI E. CHANG, ALDEN YUANHONG LAI , AVNI GUPTA , ANN M. NGUYEN , CAROLYN A. BERRY , DONNA R. SHELLEY	Estados Unidos	Milbank Quarterly	Examinar as diferenças no uso da telessaúde e as barreiras à adoção entre as práticas de atenção primária e como essas diferenças são influenciadas pelas características socioeconômicas de suas comunidades.	Estudo quantitativo	918 profissionais de saúde	Telessaúde - uso de informações eletrônicas e tecnologias de telecomunicações para apoiar e promover cuidados de saúde clínicos à distância, educação de pacientes e profissionais de saúde, saúde pública e administração de saúde.	Vídeo, telefone, portal do paciente	Ambos	Clínico: consultas, triagem, prescrição medicamentosa, de exames, monitoramento, tratamento.	Combinado	Não relatado	Geral	Ambos	Negativo. Dimensão técnica (Resultados de saúde limitados); Dimensão interpessoal (Difícil comunicação entre pacientes e profissionais, por falhas frequentes nos dispositivos e internet; Estresse profissional); Dimensão organizacional (Acesso limitado; Integralidade e continuidade do cuidado limitadas; Reforço de iniquidades sociais na saúde)	Não mencionado	Alternativa possível de sobrevivência dos serviços de saúde durante os primeiros picos da pandemia.	Sustentabilidade da telessaúde preocupante, caso continuem a reforçar as disparidades sociais; Profissionais e pacientes enfrentaram dificildades em estabelecer uma troca de informações; Grupos de alta vulnerabilidade indicam: divisão digital entre vídeo e telefone; "deserto digital" em algumas áreas; dispositivos inapropriados e internet insegura e instável. No póspandemia a telessaúde deve assu…
40	Project ECHO COVID-19: Vulnerable Populations and Telehealth Early in the Pandemic	2021	Kathleen M Thies, Melanie Gonzalez, Ariel Porto, Karen L Ashley, Stephanie Korman, Mandy Lamb	Estados Unidos	Journal of Primary Care & Community Health	Fornecer recomendações sobre como preparar melhor os serviços de atenção primária, especialmente aqueles que atendem às populações vulneráveis, para emergências de saúde pública.	Estudo quantitativo	655 profissionais da APS	Telessaúde	Teleducação por vídeo	Síncrono	Não clínico: treinamentos para profissionais da APS; planejamento	Remoto	Equipe multidisciplinar	Profissionais da APS	Ambos	Positivo. Dimensão interpessoal (melhora na comunicação intra e inter equipes); Dimensão organizacional (Melhora do fluxo e organização do processo de trabalho; Otimização dos atendimentos; Planejamento estratégico para atender às necessidades das pessoas durante a pandemia)	Adaptação do processo de trabalho na APS com a telessaúde	Atendimento às necessidades educacionais; Melhor comunicação entre profissionais; Adaptação com a telessaúde; Diretrizes para a prática; Plano operacional de resposta à pandemia; Planejamento de ações para alcançar populações vulneráveis, doentes crônicos e com necessidades especiais.	Necessidade de otimização dos registros eletrônicos dos pacientes; Ciclos de treinamentos rotineiros; Suporte de TI para manter a segurança dos dados dos pacientes e profissionais; Fortalecimento da parceria das equipes de atenção primária, com outros serviços e com a administração.
41	Family medicine provision of online medication abortion in three US states during COVID-19	2021	Emily M. Godfreya, Erin K. Thayer, Anna E. Fiastroa, Abigail R.A. Aikenc, Rebecca Gomperts	Estados Unidos	Contraception	Examinar a provisão de aborto medicamentoso direto ao paciente durante o COVID-19 por médicos de família dos Estados Unidos por meio de um serviço online assíncrono apoiado por um clínico, o Aid Access.	Estudo quantitativo	Registros de 534 pacientes que recereram atenção medicamentosa no abortamento	Telessaúde / Telemedicina / Consulta online	Plataforma online: Aid Access	Assíncrono	Clínico: consultas, triagem, prescrição medicamentosa, entrega de medicamentos, monitoramento.	Remoto	Médicos	Mulheres elegíveis para abortamento legal	Não-COVID	Positivo. Dimensão técnica (exatidão técnica; segurança). Dimensão Interpessoal (Atendimentos respeitosos e livres de estigmatização). Dimensão organizacional (Aumento do acesso e acessibilidade geográfica e econômica; continuidade do cuidado; integralidade).	Menor índice de complicações decorrentes do abortamento	Anonimato; Segurança; Menos custos; Menos complicações; Respeitoso; Menos estigma e preconceito que no presencial; Ampliou muito o acesso ao abortamento com um profissional acompanhando remotamente; Aumentou acesso de mulheres rurais e vulneráveis; Diminuição de abortamentos clandestinos.	Acesso ampliado, porém ainda desigual, pela dificuldade de internet.
42	Accessing behavioral health care during COVID: rapid transition from in-person to teleconferencing medical group visits	2021	Maria Juarez-Reyes, Heather Z. Mui, Samantha MR Kling, Cati Brown-Johnson	Estados Unidos	Therapeutic Advances in Chronic Disease	Descrever os procedimentos, aceitabilidade e viabilidade de conversão de consulta presencial para virtual.	Estudo qualitativo	6 usuários da APS	Visitas de vídeo - uma forma de telessaúde que utiliza a tecnologia para apoiar os cuidados de saúde à distância.	Videoconferência pelo Zoom	Síncrono	Ambos. Clínico: terapia de grupo, escuta ativa, orientações, educação em saúde, meditações guiadas, técnicas de respiração, plano individualizado. Não-clínico: treinamento com profissionais	Remoto	Médicos e Enfermeiros	Pessoas com problemas emocionais / psicológicos, como estresse, ansiedade, depressão, pânico.	Ambos	Positivo e Negativo. Dimensão técnica (Segurança; resultados eficazes). Dimensão interpessoal ( Empatia e respeito dos profissionais; Falta de conexão humana; Relacionamentos superficiais com o grupo, de forma remota; Relacionamentos levam tempo). Dimensão organizacional (Continuidade da atenção; Otimização dos atendimentos, por economia de tempo; Acesso ampliado a pessoas em crise, que já sentia…	Melhor gerenciamento da ansiedade e estresse durante a pandemia	Aceitabilidade; Satisfação; Utilidade boa para saúde mental; Continuidade da atenção; Apoio nas crises de ansiedade; Economia de tempo de deslocamento; Conforto; Sustentabilidade para saúde mental pós covid.	Mais trabalho para os profissionais, que presencial; Preferência pelos encontros presenciais; Falta de conexão humana; Necessidade de constante ajuda para os pacientes lidarem com problemas técnicos; Seria melhor se tivesse um app próprio.
43	The impact of medical teleconsultations on general practitioner-patient communication during COVID- 19: A case study from Poland	2021	Magdalena Kludacz-Alessandri, Liliana Hawrysz, Piotr Korneta, Grażyna Gierszewska, Wioletta Pomaranik, Renata Walczak	Polônia	PlosOne	Estudar a satisfação dos pacientes com a teleconsulta na atenção primária e o impacto das teleconsultas na comunicação entre médicos e pacientes durante a pandemia da COVID-19	Estudo quantitativo	100 pacientes	Teleconsultas / Telemedicina	Telefone e videoconferência	Síncrono	Clínico: consultas de rotina, orientações preventivas, encaminhamento para especialista, atestados médicos, prescrições medicamentosas.	Remoto	Médicos	Geral	Ambos	Positivo. Dimensão técnica (Segurança; resolutividade; satisfação). Dimensão interpessoal (Apoio emocional; empatia; respeito; comunicação interpessoal eficaz); Dimensão organizacional (Economia de tempo e de custos para os pacientes; Boa acessibilidade ao telefone; Acessibilidade regular à videochamadas; Suporte adequado dos profissionais, quando da ocorrência de problemas técnicos; Coordenação …	Resolveu a maioria das demandas que foram solicitadas, com encaminhamentos ágeis, quando necessário.	Satisfação dos pacientes; segurança; boa comunicação interpessoal, apesar da distância; qualidade do atendimento; suporte emocional; poucas barreiras tecnológicas enfrentadas; Resolubilidade; Sustentabilidade provável.	Consulta por telefone não passa tanta confiança; Dificuldade de acessar o prontuário do paciente; Necessário aumentar a estrutura das unidades para atendimento preferencial por vídeo; Ampliar internet é fundamental; Necessário implementar monitoramento remoto de pacientes; Ampliar acesso à tecnologia reduz a desigualdade de acesso.
44	Implementation of Digital Monitoring Services During the COVID-19 Pandemic for Patients With Chronic Diseases: Design Science Approach	2021	Luís Velez Lapão, Mariana Peyroteo, Melanie Maia, Jorge Seixas, João Gregório, Miguel Mira da Silva, Bruno Heleno, Jorge César Correia.	Portugal	Journal of Medical Internet Research	Apoiar a prestação de cuidados de saúde primários com uma plataforma digital de saúde que permitirá a médicos e enfermeiros de cuidados primários gerir remotamente os cuidados a doentes com doenças crónicas ou infecções por COVID-19.	Estudo misto	35 pacientes	Telessaúde/Monitoramento digital	Plataforma online: Multimorbidity Management Health Information System	Ambos e monitoramento remoto	Clínico: consultas, gerenciamento de tratamento e acompanhamento do estado de saúde, automonitoração, gestão de medicamentos.	Remoto	Médicos e Enfermeiros	Doentes crônicos e pessoas com COVID-19.	Ambos	Positivo e negativo. Dimensão técnica (Segurança; rapidez nas consultas; satisfação de pacientes e profissionais; diagnósticos equivocados). Dimensão Organizacional (aumento do acesso dos pacientes aos serviços; continuidade dos cuidados; coordenação do cuidado; dificuldade na adesão de equipamentos para os profissionais).	Melhor gerenciamento de doenças crônicas	Satisfação, segurança, rapidez, facilidade de uso; contato com pacientes antes incomunicáveis.	Dificuldade na aquisição de tablets pelos profissionais; dificuldade na adesão de novos pacientes

## Sheet: Planilha2
VARIÁVEL	PADRONIZAÇÃO
ESTUDO	Número do estudo
TÍTULO	Título completo do estudo
ANO	Ano de publicação
AUTORES	Nomes dos autores como citados
PAÍS	Local onde o estudo foi conduzido. País que usou as estratégias em saúde digital
FONTE	Em qual local foi publicado o estudo
OBJETIVO	Detalhamento do objetivo do estudo
DESENHO DO ESTUDO	Tipo de pesquisa descrito pelos autores do estudo
PARTICIPANTES / AMOSTRA	Amostra do estudo e quem foram os participantes
TERMO / CONCEITO	Termo (s) utilizado(s) no estudo para se referir às estratégias em saúde digital e seus conceitos empregados, quando presentes
TIPO DE TECNOLOGIA DA INFORMAÇÃO E COMUNICAÇÃO	Detalhamento das tecnologias utilizadas
SINCRONICIDADE	Se a interação foi síncrona, assíncrona e/ou monitoramento remoto de pacientes
MODALIDADE	Se o propósito das ações foi clínico e/ou não clínico
MODELO	Se as ações foram totalmente remotas ou combinadas com modelo presencial
DOMÍNIO PROFISSIONAL	Quais profissionais estiveram envolvidos nas ações
PÚBLICO-ALVO	A quem se destinaram as ações
AÇÕES	As ações tinham enfoque em pacientes com COVID-19 e /ou sem COVID-19
IMPACTOS NA QUALIDADE DO CUIDADO	Detalhamento dos impactos das ações nas dimensões técnica, interpessoal e organizacional do cuidado
IMPACTOS NOS DESFECHOS DE SAÚDE	Indicação dos impactos das ações em desfechos clínicos, quando relatados.
PONTOS POSITIVOS / BENEFÍCIOS	Quais foram as potencialidades identificadas das estratégias em saúde digital na APS
LIMITAÇÕES / DESAFIOS	Quais foram as dificuldades identificadas das estratégias em saúde digital na APS
OBSERVAÇÕES INTERESSANTES	Espaço para inserir alguma observação interessante sobre o estudo, caso deseje
